# Supplementary material for: Pervasive exposure of wild small mammals to legacy and currently used pesticide mixtures in arable landscapes
Source: Sci Rep. 2022 Sep 23;12:15904. doi: 10.1038/s41598-022-19959-y (PMC9508241; doi:10.1038/s41598-022-19959-y)
Supplement: Supplementary file 1 — Supplementary Information 1. [file 41598_2022_19959_MOESM1_ESM.xlsx]

## Sheet: Raw results
Dataset 1. Raw results about analyses of pesticides in hair of small mammals and information about sampling sites and individuals.
Site	Habitat	ID_traps	Farming	Genus	Species	ID_ind	Code_sample	Code_analytics	Pesée (mg)	Remarque	α-HCH	β-HCH	γ-HCH	δ-HCH	ε-HCH	o,p'-DDE	p,p'-DDE	o,p'-DDD	p,p'-DDD	o,p'-DDT	p,p'-DDT	Aldrin	Isodrin	Dieldrin	Endrin	α-endosulfan	β-endosulfan	Heptachlor	Heptachlor-exo-epoxide	Heptachlor-endo-epoxide	trans-chlordane	cis-chlordane	oxy-chlordane	PCP	HCB	Metazachlor	Metolachlor	Dimethoate	IMPy	DMP	DMTP	DMDTP	DEP	DETP	DEDTP	TCPy	PNP	3Me4NP	Malathion CA
ZAAJ	Hedgerow	FC02A15A	CF	Apodemus	Apsy	FC02A15A07	ZAAJH001	RESCAPE-01	51.37		nd	nd	0.0570173	nd	nd	nd	nd	nd	nd	nd	nd	nd	nd	nd	nd	0.00390457	nd	nd	nd	nd	0.0127951	nd	nd	0.285848	nd	0.016213	0.018941	nd	nd	3.15741	0.287	nd	0.713688	0.0904142	nd	0.345586	22.3961	1.27785	nd
ZAAJ	Hedgerow	FC02A15D	CF	Apodemus	Apsy	FC02A15D04	ZAAJH002	RESCAPE-02	50.2		nd	nd	0.0363735	nd	nd	nd	nd	nd	nd	nd	nd	nd	nd	nd	nd	nd	nd	nd	nd	nd	0.00688561	nd	nd	0.392905	0.00182445	0.0182499	0.0165169	nd	nd	1.26591	0.0869445	nd	0.508775	0.0908384	nd	0.320325	10.7664	1.08106	nd
ZAAJ	Hedgerow	PM06A15B	CF	Apodemus	Apfl	PM06A15B01	ZAAJH003	RESCAPE-03	50.3		nd	nd	0.0073131	nd	nd	nd	nd	nd	nd	nd	nd	nd	nd	nd	nd	0.00764058	nd	nd	nd	nd	0.00123057	nd	nd	0.415182	0.00397049	0.0177169	0.0192729	nd	nd	10.7522	0.0458247	nd	0.728241	0.0601245	nd	0.180879	13.9441	2.17948	nd
ZAAJ	Hedgerow	PM02A15F	OF	Apodemus	Apfl	PM02A15F08	ZAAJH004	RESCAPE-04	50.6		nd	nd	nd	nd	nd	nd	nd	nd	nd	nd	nd	nd	nd	nd	nd	nd	nd	nd	nd	nd	nd	nd	nd	0.261174	nd	0.0146491	0.0119896	nd	nd	7.01337	0.25792	nd	0.427266	0.0413456	nd	0.422825	13.6104	1.17809	nd
ZAAJ	Hedgerow	PM05A15B	CF	Apodemus	Apsy	PM05A15B02	ZAAJH005	RESCAPE-05	50.9		nd	nd	nd	nd	nd	nd	nd	nd	nd	nd	nd	nd	nd	nd	nd	nd	nd	nd	nd	nd	nd	nd	nd	0.253588	nd	0.0186535	0.0089348	nd	nd	3.22594	0.0908271	nd	0.803924	0.0394684	nd	0.378107	13.581	2.80893	nd
ZAAJ	Hedgerow	PM03A15A	OF	Apodemus	Apsy	PM03A15A01	ZAAJH006	RESCAPE-06	50.2		nd	nd	nd	nd	nd	nd	nd	nd	nd	nd	nd	nd	nd	nd	nd	nd	nd	nd	nd	nd	nd	nd	nd	0.562413	4.49524e-05	0.0101204	0.0228176	nd	nd	4.88898	0.172751	nd	0.686408	0.039882	nd	0.574086	6.64693	0.539965	nd
ZAAJ	Hedgerow	PM05J15B	CF	Apodemus	Apfl	PM05J15B01	ZAAJH007	RESCAPE-07	50.73		nd	nd	nd	nd	nd	nd	nd	nd	nd	nd	nd	nd	nd	nd	nd	nd	nd	nd	nd	nd	nd	nd	nd	3.99307	nd	0.0329992	0.107049	nd	nd	4.17554	0.0361855	nd	0.664894	0.108035	nd	0.222229	7.46302	0.686817	nd
ZAAJ	Hedgerow	PM05J15B	CF	Apodemus	Apfl	PM05J15B02	ZAAJH008	RESCAPE-08	50.6		nd	nd	0.0406988	nd	nd	nd	nd	nd	nd	nd	nd	nd	nd	nd	nd	nd	nd	nd	nd	nd	nd	nd	nd	2.20986	nd	0.0139908	0.12348	nd	nd	4.7372	0.0467199	nd	0.754814	0.059245	nd	0.162373	7.88302	0.62847	nd
ZAAJ	Hedgerow	PM02J15B	OF	Apodemus	Apfl	PM02J15B04	ZAAJH009	RESCAPE-09	50.04		nd	nd	nd	nd	nd	nd	nd	nd	nd	nd	nd	nd	nd	nd	nd	nd	nd	nd	nd	nd	nd	nd	nd	0.912158	nd	0.0126494	0.0248189	nd	nd	3.33083	0.0626777	nd	4.88907	0.0595415	nd	0.177653	8.09171	0.458269	nd
ZAAJ	Hedgerow	PM02J15A	OF	Apodemus	Apfl	PM02J15A05	ZAAJH010	RESCAPE-10	50.4		nd	nd	0.144288	nd	nd	nd	nd	nd	nd	nd	nd	nd	nd	nd	nd	nd	nd	nd	nd	nd	nd	nd	nd	0.63485	nd	0.0168555	0.0527933	nd	nd	3.03136	0.0710052	0.539447	0.693259	0.0299781	nd	0.527057	11.7181	0.844011	nd
ZAAJ	Hedgerow	PM03J15G	OF	Apodemus	Apsy	PM03J15G04	ZAAJH011	RESCAPE-11	50.48		nd	nd	nd	nd	nd	nd	nd	nd	nd	nd	nd	nd	nd	nd	nd	nd	nd	nd	nd	nd	nd	nd	nd	0.572045	nd	0.014024	0.0988351	nd	nd	7.66637	0.0366998	nd	0.455965	0.0606742	nd	0.17478	7.53087	0.348527	nd
ZAAJ	Hedgerow	PM03J15F	OF	Apodemus	Apsy	PM03J15F08	ZAAJH012	RESCAPE-12	41.11		nd	nd	0.104314	nd	nd	nd	nd	nd	nd	nd	nd	nd	nd	nd	nd	nd	nd	nd	nd	nd	nd	nd	nd	1.67654	nd	0.0214749	0.0838059	nd	nd	4.64381	0.211659	nd	1.08063	0.0555697	nd	0.320648	8.16881	0.466954	nd
ZAAJ	Hedgerow	PM06J15D	CF	Apodemus	Apsy	PM06J15D13	ZAAJH013	RESCAPE-13	50.15		nd	nd	nd	nd	nd	nd	nd	nd	nd	nd	nd	nd	nd	nd	nd	nd	nd	nd	nd	nd	nd	nd	nd	0.583508	0.00348634	0.0182681	16.0973	nd	nd	1.92427	0.0659132	nd	0.760101	0.0269996	nd	0.268157	6.00708	0.407519	nd
ZAAJ	Hedgerow	PM06J15C	CF	Apodemus	Apsy	PM06J15C09	ZAAJH014	RESCAPE-14	50.46		nd	nd	nd	nd	nd	nd	nd	nd	nd	nd	nd	nd	nd	nd	nd	nd	nd	nd	nd	nd	nd	nd	nd	0.660302	0.000267004	0.0264086	0.0621151	nd	nd	1.83696	0.051721	nd	1.02871	0.035855	nd	0.482672	5.60854	0.491413	nd
ZAAJ	Hedgerow	FC02J15F	CF	Apodemus	Apfl	FC02J15F02	ZAAJH015	RESCAPE-15	51.65		nd	nd	nd	nd	nd	nd	nd	nd	nd	nd	nd	nd	nd	nd	nd	nd	nd	nd	nd	nd	nd	nd	nd	0.207327	0.109585	nd	0.037812	nd	nd	0.909464	0.0106766	nd	0.790884	0.0145207	nd	0.316768	5.43267	0.764404	nd
ZAAJ	Hedgerow	FC02J15E	CF	Apodemus	Apfl	FC02J15E05	ZAAJH016	RESCAPE-16	25.34	Prise d'essai faible !	nd	nd	0.011906	nd	nd	nd	nd	nd	nd	nd	nd	nd	nd	nd	nd	nd	nd	nd	nd	nd	nd	nd	nd	1.0872	0.193943	0.0161051	0.0282959	nd	nd	0.878422	0.310124	nd	1.24375	0.608875	nd	1.1018	10.9517	1.47639	nd
ZAPVS	Hedgerow	14385H0516	CF	Crocidura	Crru	B14385H051601D	ZAPVSZH001	RESCAPE-17	24.1	Prise d'essai faible !	nd	nd	nd	nd	nd	nd	nd	nd	nd	nd	nd	nd	nd	nd	nd	nd	nd	nd	nd	nd	nd	nd	nd	0.915661	nd	0.0373232	0.119934	nd	nd	5.62004	0.0472362	nd	1.60213	0.105913	nd	0.571702	22.5458	4.29122	nd
ZAPVS	Hedgerow	9842H0516	OF	Crocidura	Crru	B9842H051603D	ZAPVSZH002	RESCAPE-18	29	Prise d'essai faible !	nd	nd	nd	nd	nd	nd	nd	nd	nd	nd	nd	nd	nd	0.153269	nd	nd	nd	nd	nd	nd	nd	nd	nd	0.377294	0.157739	0.0209651	0.106293	nd	nd	1.50446	0.0218666	nd	1.493	0.0270943	nd	0.475491	7.87984	0.744918	nd
ZAPVS	Hedgerow	4256H0516	OF	Crocidura	Crru	B4256H051602D	ZAPVSZH003	RESCAPE-19	37.5	Prise d'essai faible !	nd	nd	nd	nd	nd	nd	nd	nd	nd	nd	nd	nd	nd	0.0497034	nd	nd	nd	nd	nd	nd	nd	nd	nd	0.844009	0.0478734	0.029983	0.140455	nd	nd	22.2341	0.0156387	nd	1.07096	0.0296691	nd	1.09528	14.4052	1.68885	nd
ZAPVS	Hedgerow	15164H0516	OF	Crocidura	Crru	B15164H051601D	ZAPVSZH004	RESCAPE-20	23	Prise d'essai faible !	nd	nd	nd	nd	nd	nd	nd	nd	nd	nd	nd	nd	nd	nd	nd	nd	nd	nd	nd	nd	nd	nd	nd	1.42007	nd	0.0539549	0.0593193	nd	nd	2.50347	0.0421185	nd	1.52109	0.115318	nd	0.405172	20.0688	1.94187	nd
ZAPVS	Hedgerow	12489H0516	OF	Crocidura	Crru	B12489H051602D	ZAPVSZH005	RESCAPE-21	25.1	Prise d'essai faible !	nd	nd	nd	nd	nd	nd	nd	nd	nd	nd	nd	nd	nd	nd	nd	nd	nd	nd	nd	nd	nd	nd	nd	0.385227	0.133299	0.0378272	0.0671712	nd	nd	7.66328	0.0193534	nd	4.76953	0.0384873	nd	0.76234	9.40497	1.55288	nd
ZAPVS	Hedgerow	9172H0516	CF	Crocidura	Crru	B9172H051602D	ZAPVSZH006	RESCAPE-22	20.77	Prise d'essai faible !	nd	nd	nd	nd	nd	nd	nd	nd	nd	nd	nd	nd	nd	nd	nd	nd	nd	nd	nd	nd	nd	nd	nd	0.979377	nd	0.0264655	0.0767438	nd	nd	2.94147	nd	nd	1.30646	0.0660769	nd	0.401972	10.9862	0.97618	nd
ZAPVS	Hedgerow	11006H0516	CF	Crocidura	Crru	B11006H051601D	ZAPVSZH007	RESCAPE-23	21.9	Prise d'essai faible !	nd	nd	nd	nd	nd	nd	nd	nd	nd	nd	nd	nd	nd	nd	nd	nd	nd	nd	nd	nd	nd	nd	nd	0.38962	nd	0.0262408	0.0771086	nd	nd	9.8409	0.0531135	nd	2.2901	0.0617306	nd	0.675624	7.86471	0.588647	nd
ZAPVS	Hedgerow	11188H0516	CF	Crocidura	Crru	B11188H051601D	ZAPVSZH008	RESCAPE-24	28.6	Prise d'essai faible !	nd	nd	nd	nd	nd	nd	nd	nd	nd	nd	nd	nd	nd	nd	nd	nd	nd	nd	nd	nd	nd	nd	nd	0.520186	nd	0.0371196	0.0889019	nd	nd	10.0406	0.0567819	nd	1.4549	0.0315162	nd	0.563511	14.7524	0.465884	nd
ZAPVS	Hedgerow	6450H0516	CF	Crocidura	Crru	B6450H051603D	ZAPVSZH009	RESCAPE-25	20.2	Prise d'essai faible !	nd	nd	nd	nd	nd	nd	nd	nd	nd	nd	nd	nd	nd	nd	nd	nd	nd	nd	nd	nd	nd	nd	nd	0.63378	nd	0.0391939	0.240179	nd	nd	15.4778	0.0598098	nd	1.16792	0.0609757	nd	1.07099	10.5971	0.847735	nd
ZAPVS	Hedgerow	8905H0516	CF	Crocidura	Crru	B8905H051601D	ZAPVSZH010	RESCAPE-26	30.02	Prise d'essai faible !	nd	nd	0.0562486	nd	nd	nd	nd	nd	nd	nd	nd	nd	nd	nd	nd	nd	nd	nd	nd	nd	nd	nd	nd	0.372477	0.103469	0.0342806	0.06031	nd	nd	2.17009	0.0126609	nd	9.98682	0.0267487	nd	0.709727	10.0845	1.0857	nd
ZAPVS	Hedgerow	14380H0516	OF	Crocidura	Crru	B14380H051601D	ZAPVSZH011	RESCAPE-27	51.92		nd	nd	nd	nd	nd	nd	nd	nd	nd	nd	nd	nd	nd	nd	nd	0.00622252	nd	nd	nd	nd	nd	nd	0.0321441	0.289169	0.170988	0.0184177	0.0457468	nd	nd	4.64612	0.00889505	nd	6.72127	0.0238098	nd	0.603388	5.75721	1.0559	nd
ZAPVS	Hedgerow	10417H0516	CF	Crocidura	Crru	B10417H051601D	ZAPVSZH012	RESCAPE-28	31.89	Prise d'essai faible !	nd	nd	0.065375	nd	nd	nd	nd	nd	nd	nd	nd	nd	nd	nd	nd	nd	nd	0.00391869	nd	nd	nd	nd	nd	1.05882	0.0927824	0.0102808	0.0585868	nd	nd	10.7951	0.0189438	nd	2.74704	0.0265298	nd	3.53085	8.62736	2.39499	nd
ZAPVS	Hedgerow	5103H0516	CF	Crocidura	Crru	B5103H051601D	ZAPVSZH013	RESCAPE-29	38.2	Prise d'essai faible !	nd	nd	0.0564517	nd	nd	nd	nd	nd	nd	nd	nd	nd	nd	nd	nd	0.00310408	nd	nd	nd	nd	nd	nd	0.0284789	0.494448	0.14545	0.0243174	0.2124	nd	nd	17.3081	0.0362525	nd	2.65793	0.0398428	nd	1.84749	8.82643	1.49093	nd
ZAPVS	Hedgerow	2958H0516	CF	Crocidura	Crru	B2958H051601D	ZAPVSZH014	RESCAPE-30	52.45		nd	nd	0.0621855	nd	nd	nd	1.67791	nd	nd	nd	nd	nd	nd	nd	nd	nd	nd	nd	nd	nd	nd	nd	0.0572469	0.358325	0.130561	0.121023	0.0638005	nd	nd	12.4635	nd	nd	2.23919	0.0825532	nd	1.55194	23.5745	5.88591	nd
ZAPVS	Hedgerow	12184H0516	OF	Crocidura	Crru	B12184H051602D	ZAPVSZH015	RESCAPE-31	51.89		nd	nd	0.0297847	nd	nd	nd	nd	nd	nd	nd	nd	nd	nd	nd	nd	nd	nd	nd	nd	nd	nd	nd	nd	0.238816	0.0806189	0.0196569	0.0900879	nd	nd	4.91837	0.0118815	nd	1.90576	0.0138812	nd	2.77905	5.24558	1.70692	nd
ZAPVS	Hedgerow	4899H0516	CF	Crocidura	Crru	B4899H051601D	ZAPVSZH016	RESCAPE-32	51.07		nd	nd	0.039483	nd	nd	nd	nd	nd	nd	nd	nd	nd	nd	nd	nd	nd	nd	nd	nd	nd	nd	nd	nd	0.232675	0.063075	nd	0.0286409	nd	nd	9.13871	0.072673	3.25949	2.7679	0.0316027	nd	0.723679	4.78568	0.994754	nd
ZAPVS	Hedgerow	18147H0516	CF	Crocidura	Crru	B18147H051601D	ZAPVSZH017	RESCAPE-33	51.37		nd	nd	nd	nd	nd	nd	nd	nd	nd	nd	nd	nd	nd	nd	nd	nd	nd	nd	nd	nd	nd	nd	nd	0.333079	0.121354	0.103357	0.0359894	nd	nd	9.1707	0.00734056	nd	2.29965	0.027641	nd	1.09116	6.06674	2.2064	nd
ZAPVS	Hedgerow	13749H0516	OF	Crocidura	Crru	B13749H051601D	ZAPVSZH018	RESCAPE-34	50.99		nd	nd	0.0337626	nd	nd	nd	nd	nd	nd	nd	nd	nd	nd	nd	nd	nd	nd	nd	nd	nd	nd	nd	nd	0.274929	0.0528544	nd	0.138676	nd	nd	12.747	0.0255566	nd	1.63038	0.0226784	nd	0.861357	4.24936	0.679375	nd
ZAPVS	Hedgerow	4629H0516	OF	Crocidura	Crru	B4629H051601D	ZAPVSZH019	RESCAPE-35	31.29	Prise d'essai faible !	nd	nd	nd	nd	nd	nd	nd	nd	nd	nd	nd	nd	nd	nd	nd	nd	nd	nd	nd	nd	nd	nd	nd	0.427454	0.101362	0.0232844	0.0531875	nd	nd	99.5365	0.00135868	nd	3.55315	0.0115335	nd	1.08936	9.72882	1.14134	nd
ZAPVS	Hedgerow	14993H0516	CF	Crocidura	Crru	B14993H051603D	ZAPVSZH020	RESCAPE-36	44.17		nd	nd	nd	nd	0.291055	nd	nd	nd	nd	nd	nd	nd	nd	nd	nd	nd	nd	nd	nd	nd	nd	nd	nd	0.410403	0.0986602	0.0189689	0.0346938	nd	nd	8.4973	0.0179035	nd	2.33315	0.0271202	nd	0.746284	4.16732	0.73477	nd
ZAPVS	Hedgerow	10868H0516	OF	Crocidura	Crru	B10868H051601D	ZAPVSZH021	RESCAPE-37	50.97		nd	nd	0.0188968	nd	nd	nd	nd	nd	nd	nd	nd	nd	nd	nd	nd	nd	nd	nd	nd	nd	nd	nd	nd	0.257456	0.0761362	0.0139367	0.0482679	nd	nd	11.1928	0.0151252	nd	1.32437	0.0203144	nd	0.732584	4.80837	0.487822	nd
ZAPVS	Hedgerow	11434H0516	CF	Crocidura	Crru	B11434H051604D	ZAPVSZH022	RESCAPE-38	42.47		nd	nd	0.129285	nd	nd	nd	nd	nd	nd	nd	nd	nd	nd	nd	nd	nd	nd	nd	nd	nd	nd	nd	nd	0.398343	0.0302161	0.0188704	0.0409683	nd	nd	25.2268	0.0333283	nd	1.77311	0.0352247	nd	0.413505	4.9628	0.671958	nd
ZAPVS	Hedgerow	6238H0516	OF	Crocidura	Crru	B6238H051604D	ZAPVSZH023	RESCAPE-39	50.58		nd	nd	0.0157156	nd	nd	nd	nd	nd	nd	nd	nd	nd	nd	nd	nd	nd	nd	nd	nd	nd	nd	nd	nd	2.20545	0.0573289	0.00990295	0.0388885	nd	nd	101.938	0.0387632	nd	3.46359	0.0424746	nd	2.18483	4.36847	0.695402	nd
ZAPVS	Hedgerow	10397H0516	CF	Crocidura	Crru	B10397H051603D	ZAPVSZH024	RESCAPE-40	39.38	Prise d'essai faible !	nd	nd	0.0395358	nd	0.0741276	nd	nd	nd	nd	nd	nd	nd	nd	nd	nd	nd	nd	nd	nd	nd	nd	nd	nd	0.484526	0.0550613	nd	0.0257626	nd	nd	5.31983	0.0284176	nd	2.08831	0.0374297	nd	1.11501	5.64436	1.1117	nd
ZAPVS	Hedgerow	2756H0516	OF	Crocidura	Crru	B2756H051603D	ZAPVSZH025	RESCAPE-41	50.73		nd	nd	0.0561166	nd	0.0737703	nd	nd	nd	nd	nd	nd	nd	nd	nd	nd	nd	nd	nd	nd	nd	nd	nd	nd	0.381775	0.065209	nd	0.0956514	nd	nd	35.5461	0.0076519	nd	2.33417	0.012875	nd	2.40114	4.55934	1.83994	nd
ZAPVS	Hedgerow	2087H0516	CF	Crocidura	Crru	B2087H051601D	ZAPVSZH026	RESCAPE-42	51.71		nd	nd	0.0257551	nd	nd	nd	nd	nd	nd	nd	nd	nd	nd	nd	nd	nd	nd	nd	nd	nd	nd	nd	nd	0.357256	0.045811	nd	0.0832806	nd	nd	3.95833	0.0135273	nd	0.993922	0.0193027	nd	1.6191	5.58542	2.74606	nd
ZAPVS	Hedgerow	11195H0516	OF	Crocidura	Crru	B11195H051602D	ZAPVSZH027	RESCAPE-43	50.14		nd	nd	nd	nd	0.0333522	nd	nd	nd	nd	nd	nd	nd	nd	nd	nd	nd	nd	nd	nd	nd	nd	nd	nd	0.168819	0.0449158	0.0147123	0.0254917	nd	nd	30.8817	0.0213086	nd	2.43886	0.0353153	nd	1.60267	3.73884	1.02248	nd
ZAPVS	Hedgerow	7777H0516	CF	Crocidura	Crru	B7777H051604D	ZAPVSZH028	RESCAPE-44	50.83		nd	nd	nd	nd	0.120967	nd	nd	nd	nd	nd	nd	nd	nd	nd	nd	nd	nd	nd	nd	nd	nd	nd	nd	0.326892	0.0457195	nd	0.0796531	nd	nd	12.7402	0.00930189	nd	1.08644	0.0194967	nd	1.61756	4.92038	2.79231	nd
ZAPVS	Hedgerow	9201H0516	CF	Crocidura	Crru	B9201H051604D	ZAPVSZH029	RESCAPE-45	43.18		nd	nd	nd	nd	nd	nd	nd	nd	nd	nd	nd	nd	nd	nd	nd	nd	nd	nd	nd	nd	nd	nd	nd	0.615307	0.230845	0.0272075	0.0603632	nd	nd	117.811	0.0924064	nd	3.37502	0.041056	nd	1.2987	5.89503	0.879252	nd
ZAPVS	Hedgerow	9662H0516	CF	Crocidura	Crru	B9662H051606D	ZAPVSZH030	RESCAPE-46	54.77		nd	nd	nd	nd	nd	nd	nd	nd	nd	nd	nd	nd	nd	nd	nd	nd	nd	nd	nd	nd	nd	nd	nd	0.285099	0.0722383	0.0162954	0.079963	nd	nd	2.90545	0.0492029	nd	2.25078	0.0442505	nd	1.62791	6.27557	2.33617	nd
ZAPVS	Hedgerow	8268H0516	CF	Crocidura	Crru	B8268H051601D	ZAPVSZH031	RESCAPE-47	51.1		nd	nd	0.0638432	nd	nd	nd	nd	nd	nd	nd	nd	nd	nd	nd	nd	nd	nd	nd	nd	nd	nd	nd	nd	0.351006	0.588374	nd	0.115528	nd	0.0134024	6.38279	0.0920851	1.3974	1.37177	0.102682	nd	1.35126	6.357	1.1414	nd
ZAPVS	Hedgerow	12167H0516	CF	Crocidura	Crru	B12167H051602D	ZAPVSZH032	RESCAPE-48	42.31		nd	nd	0.103639	nd	nd	nd	nd	nd	nd	nd	nd	nd	nd	nd	nd	nd	nd	nd	nd	nd	nd	nd	nd	0.488718	0.092514	nd	120.784	nd	nd	27.7149	0.0228677	nd	1.95856	0.024048	nd	1.21453	7.82186	0.976125	nd
ZAPVS	Hedgerow	10834H0516	CF	Crocidura	Crru	B10834H051604D	ZAPVSZH033	RESCAPE-49	45.62		nd	nd	nd	nd	nd	nd	nd	nd	nd	nd	nd	nd	nd	nd	nd	nd	nd	nd	nd	nd	nd	nd	nd	0.523167	0.113515	0.0672753	0.312796	nd	nd	15.8324	0.0272305	nd	10.3731	0.0167449	nd	2.58529	7.34754	2.11066	nd
ZAPVS	Hedgerow	15381H0516	CF	Crocidura	Crru	B15381H051607D	ZAPVSZH034	RESCAPE-50	50.98		nd	nd	0.0740542	nd	nd	nd	nd	nd	nd	nd	nd	nd	nd	nd	nd	0.111016	nd	nd	0.0771238	0.0763631	0.186349	0.206867	nd	0.244599	0.13005	0.0305476	0.0639053	nd	nd	2.00919	0.0276266	nd	1.1683	0.0246539	nd	2.10838	4.92843	1.61025	nd
ZAPVS	Hedgerow	5103H0516	CF	Apodemus	Apsy	H5103H051601A	ZAPVSZH035	RESCAPE-51	19.92	Prise d'essai faible !	nd	nd	0.10953	nd	nd	nd	nd	nd	nd	nd	nd	nd	nd	nd	nd	0.00962912	nd	nd	nd	nd	nd	nd	nd	0.57703	0.135484	0.0896189	0.208679	nd	nd	9.85297	0.31732	nd	3.32705	0.084991	nd	0.41613	18.1441	4.88421	nd
ZAPVS	Hedgerow	9842H0516	OF	Apodemus	Apsy	H9842H051601A	ZAPVSZH036	RESCAPE-52	23.48	Prise d'essai faible !	nd	nd	0.0513418	nd	nd	0.0531434	nd	nd	nd	nd	nd	nd	nd	nd	nd	nd	nd	nd	nd	nd	0.16879	nd	nd	0.266484	0.12877	0.0580089	0.163825	nd	nd	6.22507	0.264863	nd	1.95697	0.0505803	nd	0.807507	10.8411	0.545308	nd
ZAPVS	Hedgerow	12167H0516	CF	Apodemus	Apsy	H12167H051602A	ZAPVSZH037	RESCAPE-53	14	Prise d'essai faible !	nd	nd	nd	nd	nd	nd	nd	nd	nd	nd	nd	nd	nd	nd	nd	0.00396378	nd	nd	nd	nd	0.0479303	nd	nd	2.43166	0.0893773	0.0925664	21.738	nd	nd	32.5457	nd	nd	2.01248	0.0845651	nd	0.153463	18.0042	2.14013	nd
ZAPVS	Hedgerow	18147H0516	CF	Apodemus	Apsy	H18147H051603A	ZAPVSZH038	RESCAPE-54	49.8		nd	nd	0.0828973	nd	nd	nd	nd	nd	nd	nd	nd	nd	nd	nd	nd	nd	nd	nd	nd	nd	nd	nd	nd	0.153203	0.0709546	0.0517798	0.0550635	nd	nd	3.00825	0.0819561	3.71012	0.803775	0.0287559	nd	0.496353	7.50466	0.767051	nd
ZAPVS	Hedgerow	13749H0516	OF	Apodemus	Apsy	H13749H051601A	ZAPVSZH039	RESCAPE-55	43.16		nd	nd	0.083206	nd	nd	nd	nd	nd	nd	nd	nd	nd	nd	nd	nd	0.00226663	nd	nd	nd	nd	nd	nd	nd	0.216403	0.100992	0.040903	0.0797708	nd	nd	7.21968	0.100401	nd	1.13093	0.0807875	nd	0.638321	6.91204	0.463067	nd
ZAPVS	Hedgerow	14380H0516	OF	Apodemus	Apsy	H14380H051601A	ZAPVSZH040	RESCAPE-56	51.41		nd	nd	0.100302	nd	nd	nd	nd	nd	nd	nd	nd	nd	nd	nd	nd	nd	nd	nd	nd	nd	0.0361627	nd	nd	0.227984	0.0846522	0.0189058	0.0572311	nd	nd	0.331184	0.0639337	0.313863	0.600036	0.0326728	nd	0.164587	6.02035	0.423105	nd
ZAPVS	Hedgerow	14993H0516	CF	Apodemus	Apsy	H14993H051601A	ZAPVSZH041	RESCAPE-57	50.04		nd	nd	0.0818123	nd	nd	nd	nd	nd	nd	nd	nd	nd	nd	nd	nd	nd	nd	nd	nd	nd	nd	nd	nd	0.346643	0.0497814	0.049021	0.0815386	nd	nd	0.380858	nd	nd	0.56619	0.0345749	nd	0.434353	8.11904	2.56847	nd
ZAPVS	Hedgerow	9201H0516	CF	Apodemus	Apsy	H9201H051601A	ZAPVSZH042	RESCAPE-58	54.96		nd	nd	0.0597649	nd	nd	nd	nd	nd	nd	nd	nd	nd	nd	nd	nd	nd	nd	nd	nd	nd	nd	nd	nd	0.496417	0.175815	0.0245419	0.0668939	nd	nd	5.53061	nd	nd	0.39664	0.0234757	nd	0.389127	7.60785	0.760236	nd
ZAPVS	Hedgerow	10834H0516	CF	Apodemus	Apsy	H10834H051601A	ZAPVSZH043	RESCAPE-59	50.3		nd	nd	0.0693672	nd	nd	nd	nd	nd	nd	nd	nd	nd	nd	nd	nd	nd	nd	nd	nd	nd	nd	nd	0.0102823	0.391537	0.0444848	0.0692736	0.106176	nd	nd	2.72232	0.013792	nd	0.771873	0.0198884	nd	0.459746	7.70181	1.13966	nd
ZAPVS	Hedgerow	11188H0516	CF	Apodemus	Apsy	H11188H051601A	ZAPVSZH044	RESCAPE-60	50.08		nd	nd	0.0328613	nd	nd	nd	nd	nd	nd	nd	nd	nd	nd	nd	nd	nd	nd	nd	nd	nd	nd	nd	nd	0.223477	0.0557721	nd	0.122008	nd	nd	0.772139	nd	nd	0.424408	0.0240422	nd	0.322498	6.01047	0.557292	nd
ZAPVS	Hedgerow	9662H0516	CF	Apodemus	Apsy	H9662H051602A	ZAPVSZH045	RESCAPE-61	50.35		nd	nd	0.0845437	nd	nd	nd	nd	nd	nd	nd	nd	nd	nd	nd	nd	nd	nd	nd	nd	nd	nd	nd	nd	0.164654	0.0465074	nd	0.0663488	nd	nd	0.884259	nd	nd	0.442902	0.0222204	nd	0.18474	5.60209	0.671645	nd
ZAPVS	Hedgerow	4256H0516	OF	Apodemus	Apsy	H4256H051602A	ZAPVSZH046	RESCAPE-62	49.44		nd	nd	0.0289703	nd	nd	nd	nd	nd	nd	nd	nd	nd	nd	nd	nd	nd	nd	nd	nd	nd	nd	nd	nd	0.514541	0.0374271	0.041458	0.0925834	nd	nd	3.81323	0.0449784	nd	0.383107	0.0776946	nd	0.26639	9.58136	1.06856	0.33727
ZAPVS	Hedgerow	2958H0516	CF	Apodemus	Apsy	H2958H051602A	ZAPVSZH047	RESCAPE-63	51.16		nd	nd	0.0729483	nd	nd	nd	nd	nd	nd	nd	nd	nd	nd	nd	nd	nd	nd	nd	nd	nd	nd	nd	nd	2.57147	0.100882	0.0262356	0.247255	nd	nd	1.95098	0.435321	1.01517	0.949848	0.785928	5.98961	1.38879	8.75425	3.19532	1.47527
ZAPVS	Hedgerow	2087H0516	CF	Apodemus	Apsy	H2087H051604A	ZAPVSZH048	RESCAPE-64	15.86	Prise d'essai faible !	nd	nd	0.0535347	nd	nd	nd	nd	nd	nd	nd	nd	nd	nd	nd	nd	0.00231998	nd	nd	nd	nd	nd	nd	nd	13.6255	0.162962	0.0771247	0.388256	nd	nd	8.87345	4.82104	5.36166	12.9594	7.54352	23.0087	1.37331	29.7801	11.7018	2.52096
ZAPVS	Grassland	11759P14859	OF	Crocidura	Crru	C11759P14859Cr3b	ZAPVSZH049	RESCAPE-65	50.6		nd	nd	0.083469	nd	nd	nd	nd	nd	nd	nd	nd	nd	nd	nd	nd	nd	nd	nd	0.0962155	nd	nd	nd	nd	0.332532	0.0974867	0.0243046	0.0435669	nd	nd	0.560316	0.0156787	nd	1.76343	0.0166678	nd	0.490744	5.96948	0.735835	nd
ZAPVS	Grassland	4629P1026	CF	Crocidura	Crru	C4629P10266p	ZAPVSZH050	RESCAPE-66	51.18		nd	nd	0.0759247	nd	nd	nd	nd	nd	nd	nd	nd	nd	nd	nd	nd	0.00389141	nd	nd	nd	nd	nd	nd	nd	0.3589	0.0511652	0.0378523	0.0290541	nd	nd	0.497518	0.0815493	nd	0.567587	0.0110027	nd	0.49587	6.33232	0.506168	nd
ZAPVS	Cereal	7020C3967	CF	Crocidura	Crru	C7020P3967Cr3b	ZAPVSZH051	RESCAPE-67	50.25		nd	nd	0.0439145	nd	nd	nd	nd	nd	nd	nd	nd	nd	nd	nd	nd	0.00552066	nd	nd	nd	nd	nd	nd	nd	0.253206	0.147618	0.0359213	0.0462384	nd	nd	0.170958	0.00799366	nd	0.525553	0.0127664	nd	0.266366	5.63113	0.759833	nd
ZAPVS	Grassland	9842P6239	OF	Crocidura	Crru	C9842P6239Cr3b	ZAPVSZH052	RESCAPE-68	54.79		nd	nd	0.195439	nd	nd	nd	nd	nd	nd	nd	nd	nd	nd	nd	nd	0.0343083	nd	nd	nd	nd	nd	nd	nd	0.378815	0.0586171	0.0217218	0.0325131	nd	nd	1.21703	0.0929718	nd	2.31128	0.013467	nd	0.398319	6.65107	0.610616	nd
ZAPVS	Cereal	13749C15350	CF	Crocidura	Crru	C13749P15350Cr18p	ZAPVSZH053	RESCAPE-69	51.94		nd	nd	0.0773986	nd	nd	nd	nd	nd	nd	nd	nd	nd	nd	nd	nd	0.0274632	nd	nd	nd	nd	nd	nd	nd	0.491232	0.0847141	0.0234229	0.0409834	nd	nd	49.7037	nd	nd	0.70308	0.0289832	nd	0.561693	7.31835	0.773256	nd
ZAPVS	Cereal	13547C9852	CF	Crocidura	Crru	C13547P9852Cr1b	ZAPVSZH054	RESCAPE-70	50.18		nd	nd	0.077	nd	nd	nd	nd	nd	nd	nd	nd	nd	nd	nd	nd	0.027	nd	nd	nd	nd	nd	nd	nd	0.440024	0.085	0.0366302	0.0221502	nd	nd	0.227287	0.00539729	0.0632371	0.562859	0.0203642	nd	0.318904	9.76551	1.35021	nd
ZAPVS	Cereal	15164C10628	CF	Crocidura	Crru	C15164P10628Cr2b	ZAPVSZH055	RESCAPE-71	52.78		nd	0.0606398	0.22753	nd	nd	0.114913	nd	nd	nd	nd	nd	nd	nd	nd	nd	0.0947138	nd	nd	nd	nd	0.0818182	0.098091	0.0741872	0.719795	0.112322	0.0398503	0.0785237	nd	nd	1.30245	0.258972	0.213983	0.883147	0.223246	0.538403	0.609578	3.58551	0.710188	nd
ZAPVS	Cereal	12202C8571	CF	Crocidura	Crru	C12202P8571Cr3b	ZAPVSZH056	RESCAPE-72	51.34		nd	nd	0.188291	nd	nd	nd	nd	nd	nd	nd	nd	nd	nd	nd	nd	0.0273491	nd	nd	nd	nd	0.0265603	0.0408924	0.0192803	0.73351	0.0764497	0.0174473	0.0332532	nd	nd	1.40468	0.0435355	0.218441	0.846186	0.0323099	0.406493	0.497189	3.32156	0.513311	nd
ZAPVS	Cereal	18147C16760	CF	Crocidura	Crru	C18147P16760	ZAPVSZH057	RESCAPE-73	50.68		0.011604	nd	0.120378	nd	nd	0.0478216	nd	nd	nd	nd	nd	nd	nd	nd	nd	0.0127133	nd	nd	nd	nd	0.00769515	nd	0.0270132	0.538068	0.0772661	0.0296439	0.0500454	nd	nd	1.05602	0.0115355	nd	1.44051	0.0351709	nd	0.608149	14.5937	0.825454	nd
ZAPVS	Grassland	12184P8572	CF	Crocidura	Crru	C12184P8572Cr12p	ZAPVSZH058	RESCAPE-74	50.12		0.0278818	nd	0.149126	nd	nd	0.0216997	nd	nd	nd	nd	nd	nd	nd	nd	nd	0.0265913	nd	nd	nd	nd	0.0129574	nd	0.0299122	0.280434	0.10374	0.0108589	0.0246342	nd	nd	0.667214	0.0166638	0.0877447	0.895342	0.0169642	nd	0.666762	3.42382	0.519386	nd
ZAPVS	Cereal	1926C290	CF	Crocidura	Crru	C1926P290Cr2b	ZAPVSZH059	RESCAPE-75	50.42		nd	0.0162079	0.124511	nd	nd	0.0201343	nd	nd	nd	nd	nd	nd	nd	nd	nd	0.0501626	nd	nd	nd	nd	0.00916542	nd	0.0625424	0.318385	0.151075	0.0143924	0.0221867	nd	nd	0.841412	0.025879	nd	0.727754	0.0179873	nd	0.36078	3.30173	0.499397	nd
ZAPVS	Cereal	10397C7041	CF	Crocidura	Crru	C10397P7041Cr1p	ZAPVSZH060	RESCAPE-76	51.2		nd	nd	0.185386	nd	nd	nd	nd	nd	nd	nd	nd	nd	nd	nd	nd	0.04666	nd	nd	nd	nd	0.0102375	nd	nd	0.477688	1.39965	0.121358	0.0521347	nd	nd	0.438599	0.0304858	0.0867644	1.03662	0.0327835	nd	1.42883	7.90974	4.40816	nd
ZAPVS	Cereal	6696C3222	CF	Crocidura	Crru	C6696P3222Cr1b	ZAPVSZH061	RESCAPE-77	49.91		nd	nd	0.127979	nd	nd	nd	nd	nd	nd	nd	nd	nd	nd	nd	nd	0.00551778	nd	nd	nd	nd	nd	nd	0.0320554	0.347938	0.101948	0.0115862	0.0532743	nd	nd	2.15761	0.040253	0.0630014	0.97031	0.0133061	nd	0.466786	3.17703	0.549895	nd
ZAPVS	Grassland	8531P5476	OF	Crocidura	Crru	C8531P5476Cr3b	ZAPVSZH062	RESCAPE-78	50.22		nd	nd	0.100236	nd	nd	nd	nd	nd	nd	nd	nd	nd	nd	nd	nd	0.00692313	nd	nd	nd	nd	nd	nd	0.0193892	0.482108	0.100252	0.0234808	0.0441744	nd	nd	1.09833	0.0141409	0.1412	0.994904	0.0183094	nd	0.832106	3.09227	0.442546	nd
ZAPVS	Grassland	9201P5784	CF	Crocidura	Crru	C9201P5784Cr5p	ZAPVSZH063	RESCAPE-79	50.09		nd	nd	0.0902312	nd	nd	nd	nd	nd	nd	nd	nd	nd	nd	nd	nd	0.00893618	nd	nd	nd	nd	nd	nd	0.0218439	0.316403	0.0646012	0.0102995	0.0179265	nd	nd	1.09928	0.0187716	0.0846975	1.2231	0.0161921	nd	0.625661	3.10147	0.363425	nd
ZAPVS	Grassland	10902P7211	CF	Crocidura	Crru	C10902P7211Cr4p	ZAPVSZH064	RESCAPE-80	50.99		nd	nd	0.153988	nd	nd	nd	nd	nd	nd	nd	nd	nd	nd	nd	nd	0.0185445	nd	nd	nd	nd	nd	nd	nd	0.36002	0.251694	0.0331328	0.0472624	nd	nd	4.32655	0.0129911	0.104357	0.977947	0.0246562	nd	2.23659	3.37476	0.591344	0.127693
ZAPVS	Cereal	6266C0516	CF	Crocidura	Crru	B6266C051603D	ZAPVSZH065	RESCAPE-81	50.3		nd	nd	0.0921889	nd	nd	nd	nd	nd	nd	nd	nd	nd	nd	nd	nd	nd	nd	nd	nd	nd	nd	nd	nd	0.273872	0.0633761	0.0277264	0.843961	nd	nd	1.77001	0.0147659	nd	2.68572	0.0205328	nd	2.1258	4.32058	0.924768	nd
ZAPVS	Cereal	8064C0516	CF	Crocidura	Crru	B8064C051602D	ZAPVSZH066	RESCAPE-82	49.66		nd	nd	nd	nd	nd	nd	nd	nd	nd	nd	nd	nd	nd	nd	nd	0.00602584	nd	nd	nd	nd	nd	nd	nd	0.375695	0.0660677	0.0288829	0.0543972	nd	nd	12.0776	0.0453835	0.0883315	1.10244	0.0471206	nd	1.06183	4.64205	2.22171	nd
ZAPVS	Cereal	6238C0516	CF	Crocidura	Crru	B6238C051601D	ZAPVSZH067	RESCAPE-83	50.56		nd	nd	0.048138	nd	nd	nd	nd	nd	nd	nd	nd	nd	nd	nd	nd	nd	nd	nd	nd	nd	nd	nd	nd	0.356049	0.0482993	0.0248927	2.75985	nd	nd	3.18709	0.0172358	0.0479057	1.75591	0.0322324	nd	0.590544	4.16708	0.839813	nd
ZAPVS	Cereal	7777C0516	CF	Crocidura	Crru	B7777C051607D	ZAPVSZH068	RESCAPE-84	51.23		nd	nd	0.0756986	nd	nd	nd	nd	nd	nd	nd	nd	nd	nd	nd	nd	0.00675142	nd	nd	nd	nd	nd	nd	nd	0.275624	0.114756	0.0231286	0.0843792	nd	nd	1.8815	0.0792419	0.114925	0.768199	0.0816127	nd	0.641818	7.84867	3.80642	nd
ZAPVS	Cereal	11195C0516	CF	Crocidura	Crru	B11195C051608D	ZAPVSZH069	RESCAPE-85	51.7		nd	0.0772746	0.0727417	nd	nd	nd	nd	nd	nd	nd	nd	nd	nd	nd	nd	nd	nd	nd	nd	nd	nd	nd	nd	0.388595	0.0586072	0.0438628	0.0613728	nd	nd	13.8565	0.0370779	nd	2.55143	0.0319479	nd	0.417205	6.61488	0.756848	nd
ZAPVS	Cereal	14385C0516	CF	Crocidura	Crru	B14385C061606D	ZAPVSZH070	RESCAPE-86	51.32		0.020333	nd	0.182578	nd	nd	nd	nd	nd	nd	nd	nd	nd	nd	nd	nd	0.00809511	nd	nd	nd	nd	nd	nd	nd	0.27663	0.136624	0.0255183	0.071274	nd	nd	3.77019	0.00889602	nd	3.76995	0.014085	nd	0.638355	4.74429	0.542716	nd
ZAPVS	Cereal	14575C0516	CF	Crocidura	Crru	B14575C051601D	ZAPVSZH071	RESCAPE-87	51.06		0.0172726	nd	0.0470555	nd	nd	nd	nd	nd	nd	nd	nd	nd	nd	nd	nd	nd	nd	nd	nd	nd	nd	nd	nd	0.337977	0.0836763	0.0128796	0.0247164	nd	nd	8.5761	0.0321337	0.107007	1.33883	0.0176846	nd	0.634719	4.72511	0.355047	nd
ZAPVS	Cereal	15381C0516	CF	Crocidura	Crru	B15381C061608D	ZAPVSZH072	RESCAPE-88	50.72		nd	0.0161901	0.0721993	nd	nd	nd	nd	nd	nd	nd	nd	nd	nd	nd	nd	nd	nd	nd	nd	nd	nd	nd	nd	0.460403	0.0626947	0.0217963	0.0666498	nd	0.247198	3.97044	0.00931259	0.0655149	1.3714	0.0175159	nd	0.597776	3.80262	0.600966	nd
ZAPVS	Cereal	18147C0516	CF	Crocidura	Crru	B18147C051603D	ZAPVSZH073	RESCAPE-89	51.73		nd	nd	nd	nd	nd	nd	nd	nd	nd	nd	nd	nd	nd	nd	nd	nd	nd	nd	nd	nd	nd	nd	0.0259903	0.507557	0.103228	0.21568	0.0437237	nd	nd	1.15909	0.0165515	nd	1.21031	0.0353344	nd	0.505129	6.8203	2.82578	nd
ZAPVS	Cereal	8268C0516	CF	Crocidura	Crru	B8268C051602D	ZAPVSZH074	RESCAPE-90	51.76		nd	nd	0.0622169	nd	nd	nd	nd	nd	nd	nd	nd	nd	nd	nd	nd	nd	nd	nd	nd	nd	nd	nd	0.0191833	0.511743	0.0531544	0.0141293	0.0373933	nd	nd	17.4812	0.0224384	0.171125	1.70685	0.0187518	0.271683	0.482345	3.92859	0.461484	nd
ZAPVS	Cereal	4629C0516	CF	Crocidura	Crru	B4629C051601D	ZAPVSZH075	RESCAPE-91	49.87		nd	nd	0.0901052	nd	nd	nd	nd	nd	nd	nd	nd	nd	nd	nd	nd	0.00369872	nd	nd	nd	nd	nd	nd	0.0256002	1.74513	0.0785933	0.297503	0.1577	nd	nd	6.33823	0.0427264	0.0668687	1.47681	0.0453515	nd	0.990837	5.34802	1.44311	nd
ZAPVS	Cereal	6450C0516	CF	Crocidura	Crru	B6450C051605D	ZAPVSZH076	RESCAPE-92	52.71		nd	0.0181694	0.0658738	nd	nd	nd	nd	nd	nd	nd	nd	nd	nd	nd	nd	nd	nd	nd	nd	nd	nd	nd	0.0122399	0.690185	0.134038	0.0335574	0.18816	nd	nd	4.42162	0.0153125	nd	1.35374	0.0183061	nd	2.93337	6.53467	1.67541	nd
ZAPVS	Cereal	14993C0516	OF	Crocidura	Crru	B14993C051601D	ZAPVSZH077	RESCAPE-93	51.86		0.0186071	0.623406	0.0973159	nd	nd	nd	nd	nd	nd	nd	nd	nd	nd	nd	nd	nd	nd	nd	nd	nd	nd	nd	nd	0.85821	0.0808052	0.0232849	0.0334835	nd	nd	2.20773	0.0570795	0.126847	1.80809	0.114151	0.529744	0.518353	4.19304	0.604297	nd
								LOQ (ng/g)			0.5	5	0.5	1	0.5	0.5	2	2	5	5	2	1	2	0.5	0.5	0.5	0.5	0.1	0.5	1	0.5	0.5	1	1		0.5	0.03	0.5	0.5	20	0.5	2	5	0.1	10	0.3	1	0.5	0.5
											ORGANOCHLORES																											ORGANOPHOSPHORES ET METABOLITES
[truncated: 101 more columns]

## Sheet: MetaDataDataset1RawResults
Metadata for dataset 1
Abréviations :		Remarques :
Compounds	(α, β, γ, δ, ε)-HCH : (α, β, γ, δ, ε)-hexachlorocyclohexane	Concernant certains composés, les résultats sont à prendre avec précaution car les QCs ne permettent pas toujours d'établir une bonne calibration.
Compounds	(o,p’ ou p,p’)-DDE : (o,p’ ou p,p’)-dichlorodiphényldichloroéthylène	Dans ce cas, il est donc préférable de considérer ces résultats comme semi-quantitatifs.
Compounds	(o,p’ ou p,p’)-DDD : (o,p’ ou p,p’)-dichlorodiphényldichloroéthane	Les composés dont les résultats donnés sont considérés comme semi-quantitatifs sont les suivants :
Compounds	(o,p’ ou p,p’)-DDT : (o,p’ ou p,p’)-dichlorodiphényltrichloroéthane	DMP, DMDTP, ClCF3CA
Compounds	PCP : pentachlorophénol
Compounds	HCB : hexachlorobenzène
Compounds	DMP : diméthylphosphate
Compounds	DMTP : diméthylthiophosphate
Compounds	DMDTP : diméthyldithiophosphate
Compounds	DEP : diéthylphosphate
Compounds	DETP : diéthylthiophosphate
Compounds	DEDTP : diéthyldithiophosphate
Compounds	TCPy : 3,5,6-trichloro-2-pyridinol
Compounds	PNP : p-nitrophénol
Compounds	3Me4NP : 3-méthyl-4-nitrophénol
Compounds	Malathion CA : malathion sous forme d’acide carboxylique
Compounds	2-ClBA : acide 2-(4-chlorophenyl)-3-methylbutyrique
Compounds	Br2CA : acide 3-(2,2-dibromo-vinyl)-2,2-diméthylcyclopropane-carboxylique
Compounds	Cl2CA : acide 3-(2,2dichlorovinyl)-2,2-diméthylcyclopropane-carboxylique
Compounds	ClCF3CA : acide 3-(2-chloro-3,3,3-trifluoro-1-propenyl)-2,2-diméthylcyclopropane-carboxylique
Compounds	4F3PBA : acide 4-fluoro-3-phénoxybenzoïque
Compounds	3-PBA : acide 3-phénoxybenzoïque
Compounds	PCBs : polychlorobiphényles
Compounds	PBDEs : polybromodiphényléthers
Compounds	MCPA : acide 2-méthyl-4-chlorophénoxyacétique
Compounds	2,4-D : acide 2,4-dichlorophénoxyacétique
Compounds	MCPB : acide 2-méthyl-4-chlorophénoxybutanoïque
Compounds	2,4-DB : acide 2,4-dichlorophénoxybutanoïque
Compounds	IMPy : 2-isopropyl-4-méthyl-6-hydroxypyrimidine (métabolite du diazinon)
Compounds	DMST : diméthylsulftoluidide (métabolite du tolylfluanid)
Analytics	nd : non détecté
Analytics	LOQ : limit of quantification
Small mammals	Site ZAAJ : Zone Atelier Arc Jurassien
Small mammals	Site ZAPVS : Zone Atelier Plaine et Val de Sèvre
Small mammals	Farming CF : conventional farming
Small mammals	Farming OF : organic farming
Small mammals	Species Apsy : Apodemus sylvaticus
Small mammals	Species Apfl : Apodemus flavicollis
Small mammals	Species Crru : Crocidura russula

## Sheet: BNVD extract
Dataset 2. Data extracted from BNVD about pesticide sales in Deux-Sèvre in 2016 and number of detection in small mammal for each compound.
Compound	nb_detect	nb_sup10 ppb	rank	Compound	Quantity
2,4-D	93	2	38	2,4-d	4170.18
2,4-DB	24	0	146	2,4-db	233
Acetamiprid	18	0	198	acetamipride	35.7735
Aclonifen	9	4	14	aclonifen	16351.6
Azoxystrobin	93	2	54	azoxystrobine	2604.34
Bifenthrine	2	0		nontrouve	0
Boscalid	75	10	41	boscalid	3492.64
Carbendazim	93	8		nontrouve	0
Chloridazon	8	0	231	chloridazone	6.85
Chlortoluron	54	4	11	chlortoluron	23092
Clothianidin	10	0	250	clothianidine	3.6
Cyfluthrine	12	1		nontrouve	0
Cyhalothrine	25	1	123	lambda-cyhalothrine	446.987
Cypermethrine	51	0	60	cypermethrine	2072.35
Cyproconazole	68	11	66	cyproconazole	1853.16
Cyprodinil	13	1	45	cyprodinyl	3301.92
Deltamethrine	5	0	160	deltamethrine	152.941
Dichlorprop	92	6	36	dichlorprop-p	4938.72
Difenoconazole	27	0	93	difenoconazole	925.447
Diflufenican	45	1	32	diflufenicanil	6035.81
Dimethachlor	93	0	37	dimethachlore	4498.75
Dimethoate	0	0		nontrouve	0
Dinotefuran	0	0		nontrouve	0
Epoxiconazole	79	23	27	epoxiconazole	7623.43
Fenbuconazole	2	0	205	fenbuconazole	24.0535
Fenhexamid	0	0	157	fenhexamid	161.115
Fenoxycarb	4	0	199	fenoxycarbe	34.05
Fenvalerate	4	0		nontrouve	0
Imazalil	0	0		nontrouve	0
Imidacloprid	80	25	33	imidaclopride	6027
Indoxacarb	0	0	179	indoxacarbe	83.85
Iprodione	1	0	215	iprodione	17.965
Iprovalicarb	0	0	225	iprovalicarbe	9.84
Isoproturon	64	2	19	isoproturon	11870
Kresoxim-methyl	0	0	118	kresoxim-methyl	506.4
Lenacil	92	0	180	lenacile	83.2
Linuron	3	0	244	linuron	4.5
MCPA	93	16	31	2,4-mcpa	6076.32
MCPB	17	0	159	2,4-mcpb	158
Mecoprop	78	2	82/122	mecoprop (mcpp) + mecoprop-p (mcpp-p)	1677.16
Metamitron	2	0	116	metamitrone	526.7
Metazachlor	82	0	26	metazachlore	7816.48
Metobromuron	0	0	219	metobromuron	15
Metolachlor	93	3	7	s-metolachlore	30593.2
Metribuzin	0	0	138	metribuzine	311.704
Myclobutanil	0	0	275	myclobutanil	0.6585
Oxadiazon	49	0	276	oxadiazon	0.562
Oxamyl	2	0		nontrouve	0
Penconazole	1	0		nontrouve	0
Pendimethalin	87	0	12	pendimethaline	23049.3
Permethrine	16	1		nontrouve	0
Prochloraz	73	5	28	prochloraze	7617.5
Propiconazole	72	8	57	propiconazole	2356.7
Propyzamide	60	9	23	propyzamide	9050.93
Prosulfocarb	93	5	3	prosulfocarbe	73852
Pyraclostrobin	73	9	50	pyraclostrobine	2756.87
Pyrimethanil	3	0	112	pyrimethanil	581.206
Spinosyn A	4	0	249	spinosad	3.84
TCPy	93	0	67/53	chlorpyriphos-ethyl + methyl	4442
Tebuconazole	80	11	25	tebuconazole	8080.45
Tetraconazole	20	1	101	tetraconazole	731.225
Thiabendazole	75	0	223	thiabendazole	11.7302
Thiacloprid	83	0	88	thiaclopride	1020.02
Thiamethoxam	0	0	110	thiamethoxam	589.816
Triadimenol	0	0	291	triadimenol	0.009
Trifloxystrobin	47	0	73	trifloxystrobine	1626.6
Zoxamide	39	0	65	zoxamide	1920.64

## Sheet: MetaDataDataset2BNVDextract
Metadata for dataset 2
Abréviations :
Compound	Name of the compound in analytical data
nb_detect	Number of samples where detected
nb_sup10 ppb	Number of samples where detected with concentration quantified above 10 ppb
rank	Rank of the compound in BNVD ordered by decreasing quantity sold
Compound	Name of the compound in BNVD - nontrouve : not listed in BNVD
Quantity	Quantity sold reported in BNVD
